# Supplementary material for: Roles of Exosomes in Chronic Rhinosinusitis: A Systematic Review
Source: Int J Mol Sci. 2022 Sep 25;23(19):11284. doi: 10.3390/ijms231911284 (PMC9570170; doi:10.3390/ijms231911284)
Supplement: Supplementary file 1 [file ijms-23-11284-s001.zip]

Archive with 2 entries (2 files):
- Table S1. The search strategy for each database..pdf
- Table S2. Risk of bias assessed using OHAT risk of bias rating tool for human and animal studies..pdf
